# Supplementary material for: Ecotoxicity Assessment of α-Amino Acid-Derived Polyamidoamines Using Zebrafish as a Vertebrate Model
Source: Polymers (Basel). 2024 Jul 22;16(14):2087. doi: 10.3390/polym16142087 (PMC11280761; doi:10.3390/polym16142087)
Supplement: Supplementary file 1 [file polymers-16-02087-s001.zip]

Archive with 1 entries (1 files):
- polymers-3103078-supplementary.pdf
